# Supplementary material for: Diversity of management strategies in Mesoamerican turkeys: archaeological, isotopic and genetic evidence
Source: R Soc Open Sci. 2018 Jan 17;5(1):171613. doi: 10.1098/rsos.171613 (PMC5792941; doi:10.1098/rsos.171613)
Supplement: Supplementary Table S1 from Manin et al. “Diversity of Management Strategies in Mesoamerican Turkeys: Archaeological, Isotopic and Genetic Evidence” [file rsos171613supp2.xlsx]

## Sheet: Table S1
Table S1: Provenience, mtDNA haplotype and isotopic results for the archaeological turkeys analysed in this study
Lab Code	Archaeological Site	Area	Time Period	Element	Side	Portion	DNA Laboratory	Positions	Coordinates	Haplotype	Isotope Laboratory	% Collagen	%C	%N	C:N Ratio	δ13C	δ15N
TU201*	Teotihuacan	Central Mexico	261CE	Humerus	Right	Complete	SFU, UofC	Full sequence	15667-16004	mHap1	UBC	3	42.59	14.85	3.35	-18.541	3.7379
TU202	Teotihuacan	Central Mexico	Classic	Humerus	Right	Proximal	SFU	Partial seq	15794-15960	mHap2	UBC	1.53	42.82	14.65	3.41	-18.7277	3.47962
TU203	Teotihuacan	Central Mexico	Classic	Humerus	Right	Complete	SFU, UofY	Full sequence	15667-16004	mHap2a	UBC	3.65	42.78	15.14	3.3	-12.7534	5.51422
TU204	Teotihuacan	Central Mexico	Classic	Humerus	Right	Proximal	SFU	Full sequence	15667-16004	mHap1	UofY	4.39	42.04	15.13	3.25	-11.0542	8.11683
TU205	Teotihuacan	Central Mexico	Classic	Humerus	Right	Proximal	SFU	Partial seq	15679-16004	mHap2	UofY	11.6	42.5	15.47	3.2	-17.9376	3.55984
TU206	Oaxtepec	Central Mexico	Preclassic	Humerus	Left	Distal	SFU	No results	-	NA	UofY	0.27	40.87	13.9	3.43	-15.5022	5.88214
TU207	Huixtoco, Ixtapaluca	Central Mexico	Preclassic-Classic	Humerus	Right	Distal	SFU, UofC	Full sequence	15667-16004	mHap1	UBC	10.58	43.57	15.52	3.28	-10.3344	6.6435
TU208	Huixtoco, Ixtapaluca	Central Mexico	Preclassic-Classic	Tibiotarsus	Right	Distal	SFU	Full sequence	15667-16004	mHap1	UBC	10.1	44.17	15.5	3.32	-11.2098	6.57559
TU213*	Huixtoco, Ixtapaluca	Central Mexico	410CE	Humerus	Left	Complete	SFU	Full sequence	15667-16004	mHap1	UBC	8.76	43.33	15.44	3.28	-8.64771	6.61259
TU215	Huixtoco, Ixtapaluca	Central Mexico	Preclassic-Classic	Coracoid	Left	Complete	SFU	Full sequence	15667-16004	mHap1	UofY	4.47	37.56	13.74	3.19	-10.2248	6.73954
TU209*	Terremote, Tlaltenco	Central Mexico	Classic	Tarsometarsus	Right	Proximal	SFU, UofC	Full sequence	15667-16004	mHap2	UBC	6.58	44.045	15.53	3.31	-11.1446	7.63318
TU211	Tlalocan, Teotihuacan 95-2	Central Mexico	Classic	Tarsometarsus	Left	Complete	SFU, UofC	Full sequence	15667-16004	mHap2	UBC	16.06	43.94	15.42	3.32	-9.59853	8.03535
TU216	Santa Ana Teloxtoc	Central Mexico	Classic-Postclassic	Tarsometarsus	Left	Complete	SFU	Full sequence	15667-16004	mHap2	UBC	16.67	45.55	15.255	3.48	-8.38488	8.8556
TU217	Texcoco	Central Mexico	Postclassic	Humerus	Left	Proximal	SFU	No results	-	NA	UofY	1.37	39.88	13.98	3.31	-9.36008	8.49835
TU218	Xochicalco	Central Mexico	Late Classic	Tarsometarsus	Left	Distal	SFU, UofC	No results	-	NA	UofY	3.2	38.1	13.53	3.3	-11.9459	7.85096
TU219	Xochicalco	Central Mexico	Late Classic	Humerus	Right	Proximal	SFU, UofC	No results	-	NA	UBC	0.82				n.d.	n.d.
TU220	Xochicalco	Central Mexico	Late Classic	Humerus	Right	Proximal	SFU	Partial Sequence	15598-16004	mHap1	UofY	0.14				n.d.	n.d.
TU221*	Xochicalco	Central Mexico	817 CE	Humerus	Right	Proximal	SFU	Full sequence	15667-16004	mHap1	UBC	8.42	43.69	15.44	3.3	-9.81607	7.11466
TU222	Xochicalco	Central Mexico	Late Classic	Coracoid	Right	Complete	SFU, UofY	Full sequence	15667-16004	mHap2b	UBC	1.33	42.5	14.38	3.45	-13.4613	8.41683
TU212	El Tigre	Yucatan	Late Classic	Tarsometarsus	Left	Shaft	SFU	No results	-	NA	UofY	1.48	40	13.93	3.35	-19.1676	5.24162
TU223	Chichén Itzá	Yucatan	Late Classic	Humerus	Right	Distal	SFU	No results	-	NA	UofY	1.19	39.97	14.19	3.3	-20.5082	5.4811
TU224	Chichén Itzá	Yucatan	Late Classic	Humerus	Left	Proximal	SFU	No results	-	NA	UofY	1.08	44.2	14.81	3.46	-19.2289	5.73988
TU225	Calakmul	Yucatan	Classic	Humerus	Right	Distal	SFU	No results	-	NA	UofY	5.37	42.2	15.31	3.23	-19.9822	7.59039
TU226	Calakmul	Yucatan	Classic	Humerus	Left	Distal	SFU, UofC	Partial seq	15667-15801	M. ocellata	UBC	9.31	42.46	14.87	3.33	-20.353	4.67712
TU227	Calakmul	Yucatan	Classic	Humerus	Right	Shaft	SFU	Partial seq	15667-15801	M. ocellata	UBC	5.61	41.89	14.52	3.37	-19.6616	4.97475
TU228	Calakmul	Yucatan	Classic	Humerus	Left	Distal	SFU	No results	-	NA	UBC	6.5	41.8	14.71	3.32	-20.2701	5.35408
TU229	Calakmul	Yucatan	Classic	Coracoid	Right	Proximal	SFU	No results	-	NA	Not tested
TU230	Champotón	Yucatan	Postclassic	Humerus	Right	Distal	SFU	No results	-	NA	UofY	2.24	42.71	15.12	3.31	-7.80316	8.30373
TU231	Champotón	Yucatan	Postclassic	Humerus	Left	Distal	SFU, UofC	Partial seq	15687-15995	mHap2	UBC	5.58	41.82	14.56	3.35	-8.10073	5.9302
TU232	Champotón	Yucatan	Postclassic	Humerus	Left	Distal	SFU	No results	-	NA	UofY	2.73	41.99	15.1	3.26	-8.55551	9.38742
TU233*	Champotón	Yucatan	1331 CE	Humerus	Left	Distal	SFU	Partial seq	15681-15801	M. gallopavo	UBC	2.86	41.51	14.2	3.41	-8.6528	8.79107
TU234	Champotón	Yucatan	Postclassic	Humerus	Left	Proximal	SFU	Partial seq	15687-15801	M. gallopavo	UBC	4.09	41.87	14.46	3.38	-9.13285	9.25326
TU235	Champotón	Yucatan	Postclassic	Humerus	Left	Proximal	SFU	Partial seq	15794-15960	mHap1	UBC	4.5	41.54	14.34	3.38	-7.23978	8.19322
TU135(a)	El Calderon	Chihuahua	Postclassic	Tibiotarsus	Right	Distal Portion	(Speller et al. 2010)	Full sequence	15667-16004	M. g. mexicana	Not tested					n.d.	n.d.
TU147(a)	El Calderon	Chihuahua	Postclassic	Femur	Left	Proximal	(Speller et al. 2010)	No results	-	NA	UofY	0.09				n.d.	n.d.
TU148(a)	El Calderon	Chihuahua	Postclassic	Tibiotarsus	Left	Distal	(Speller et al. 2010)	No results	-	NA	UofY	10.93	43.15	15.61	3.21	-8.02532	7.55288
TU149(a)	El Calderon	Chihuahua	Postclassic	Humerus	Left	Distal	(Speller et al. 2010)	No results	-	NA	UofY	1.31	38.74	13.6	3.29	-7.55022	8.76613
TU150(a)	El Calderon	Chihuahua	Postclassic	Tarsometatarsus	Left	Distal	(Speller et al. 2010)	No results	-	NA	UofY	1.43	41.31	14.48	3.33	-8.57326	7.93691
TU151(a)	El Calderon	Chihuahua	Postclassic	Tarsometatarsus	Left	Proximal	(Speller et al. 2010)	No results	-	NA	UofY	2.76	42.99	15.36	3.25	-8.19057	8.29531
TU152(a)	El Calderon	Chihuahua	Postclassic	Scapula	Right	Lateral	(Speller et al. 2010)	Full sequence	15667-16004	M. g. mexicana	UofY	3.21	42.96	15.46	3.24	-6.80957	9.84459
TU250	El Calderon	Chihuahua	Postclassic	Humerus	Left	Proximal	UofC	No results	-	NA	UofY	5.76	43.3	15.79	3.2	-17.2393	9.11103
TU251	El Calderon	Chihuahua	Postclassic	Thoracic vertebra		Complete	UofC	No results	-	NA	UofY	9.69	43.66	16	3.18	-13.9007	8.56845
TU305	Malpais Prieto	Western Mexico	Postclassic	Coxal	Left	Acetabulum	UofY	Full sequence	15667-16004	mHap1	UofY	0.18	42.25	14.45	3.42	-9.99	8.01
TU306	Malpais Prieto	Western Mexico	Postclassic	Coxal	Left	Acetabulum	UofY	Full sequence	15667-16004	mHap1	UofY	5.3	43.46	15.69	3.24	-8.24	6.69
TU307	Malpais Prieto	Western Mexico	Postclassic	Coxal	Left	Acetabulum	UofY	Full sequence	15667-16004	mHap1	UofY	9.21	43.53	15.56	3.27	-8.78	7.51
TU308	Malpais Prieto	Western Mexico	Postclassic	Coxal	Left	Acetabulum	UofY	Full sequence	15667-16004	mHap1	UofY	9.17	43.5	15.62	3.26	-7.78	8
TU304	Malpais Prieto	Western Mexico	Postclassic	Coxal	Left	Acetabulum	UofY	Full sequence	15667-15960	mHap1	UofY	2.28	42.49	14.39	3.43	-10.7	7.01
TU309	Vista Hermosa	Gulf Coast	Postclassic	Humerus	Left	Complete	UofY	Partial seq	15581-15926	M. gallopavo	UofY	2.22	38.88	13.56	3.34	-6.55	9.74
TU310	Vista Hermosa	Gulf Coast	Postclassic	Tibiotarsus	Left	Distal	UofY	Partial seq	15667-15988	mHap2	UofY	1.78	42.48	14.93	3.31	-8.45	8.56
TU311	Vista Hermosa	Gulf Coast	Postclassic	Tibiotarsus	Right	Proximal	UofY	Full sequence	15667-16004	mHap2	UofY	2.88	43.34	14.86	3.41	-7.86	8.99
TU312	Vista Hermosa	Gulf Coast	Postclassic	Ulna	Right	Complete	UofY	No results	-	NA	UofY	insufficient collagen				n.d.	n.d.
TU313	Vista Hermosa	Gulf Coast	Postclassic	Tibiotarsus	Left	Proximal	UofY	Full sequence	15667-16004	mHap2	UofY	1.37	43.45	14.97	3.39	-8.21	7.53
TU314	Vista Hermosa	Gulf Coast	Postclassic	Tibiotarsus	Right	Proximal	UofY	Partial seq	15667-15960	mHap2	UofY	insufficient collagen				n.d.	n.d.
TU302	Vista Hermosa	Gulf Coast	Postclassic	Tibiotarsus	Left	Distal	UofY	Partial seq	15667-15960	mHap2	UofY	insufficient collagen				n.d.	n.d.
TU303	Vista Hermosa	Gulf Coast	Postclassic	Tibiotarsus	Left	Proximal	UofY	Partial seq	15652-15960	mHap2b	UofY	insufficient collagen				n.d.	n.d.
*Radiocarbon dated specimens
